# Supplementary material for: An iPSC-based in vitro model recapitulates human thymic epithelial development and multi-lineage specification
Source: Nat Commun. 2025 Aug 25;16:7680. doi: 10.1038/s41467-025-62523-1 (PMC12378236; doi:10.1038/s41467-025-62523-1)
Supplement: Supplementary file 3 — Supplementary Data 1 [file 41467_2025_62523_MOESM3_ESM.xlsx]

## Sheet: Reagents
Supplementary Data 1. Sources and identifiers of reagents.
Reagent	Source	Identifier
StemFit AK02N	Ajinomoto	Cat#AK02N
iMatrix-511 silk	Nippi	Cat#892021
Y-27632	Nacalai Tesque	Cat#08945-42
D-MEM	Wako	Cat#044-29765
Fetal Bovine Serum (FBS)	Sigma-Aldrich	Cat#F7524
Penicillin-Streptomycin Mixed Solution	Nacalai Tesque	Cat#26253-84
Liberase TM	Roche	Cat#05401127001
DNase I	Worthington	Cat#LS002139
RPMI 1640	Wako	Cat#189-02025
Percoll	Cytiva	Cat#17089101
EDTA	Dojindo	Cat#N001
MojoSort Human CD45 Nanobeads	BioLegend	Cat#480030
IMDM	Thermo Fisher	Cat#31980030
F-12	Thermo Fisher	Cat#31765035
Polyvinyl alcohol	Sigma-Aldrich	Cat#P8136-250G
Insulin	Wako	Cat#093-06471
Transferrin	Nacalai Tesque	Cat#12879-34
Monothioglycerol	Sigma-Aldrich	Cat#M6145-25ML
Chemically defined lipid	Thermo Fisher	Cat#11905031
Activin A	Nacalai Tesque	Cat#18585-81
CHIR99021	Nacalai Tesque	Cat#18764-44
PI-103	Tocris	Cat#2930/1
LDN-193189	Reprocell	Cat#04-0074
A-83-01	Tocris	Cat#2939/10
All-trans retinoic acid (RA)	Sigma-Aldrich	Cat#R2625-50MG
FGF8	R&D Systems	Cat#423-F8-01M
Phusion High-Fidelity DNA Polymerase	Thermo Fisher	Cat#F530L
TrueCut Cas9 Protein v2	Thermo Fisher	Cat#A36498
Puromycin	Nacalai Tesque	Cat#19752-22
Cre Recombinase Gesicles	Takara Bio	Cat#631449
PrimeSTAR GXL DNA Polymerase	Takara Bio	Cat#R050A
Propidium iodide	Nacalai Tesque	Cat#29037-34
TRIzol Reagent	Thermo Fisher	Cat#15596026
UltraPure BSA	Thermo Fisher	Cat#AM2616
Accutase	Nacalai Tesque	Cat#12679-54
DAPI	Dojindo	Cat#D523
Ghost Dye Red 710	Tonbo Biosciences	Cat#13-0871-T500
Fixation/Permeabilization Concentrate	Thermo Fisher	Cat#00-5123-43
Fixation/Permeabilization Diluent	Thermo Fisher	Cat#00-5223-56
Permeabilization Buffer	Thermo Fisher	Cat#00-8333-56
Accumax	Nacalai Tesque	Cat#17087-54
Bovine serum albumin (BSA)	Nacalai Tesque	Cat#01863-48
RBC Lysis Buffer	BioLegend	Cat#420302
B-27 Supplement	Thermo Fisher	Cat#17504001
ISOGEN-LS	Nippon Gene	Cat#317-02623
Matrigel	Corning	Cat#354230
Nuclepore Track-Etched Membranes (0.8 µm)	Cytiva	Cat#10417301
FLT3L	PeproTech	Cat#AF-300-19
IL7	PeproTech	Cat#AF-200-07
L-ascorbic acid 2-phosphate	Sigma-Aldrich	Cat#A8960-5G
THUNDERBIRD Next SYBR qPCR Mix	Toyobo	Cat#QPX-201
4% paraformaldehyde solution	Nacalai Tesque	Cat#09154-56
Triton X-100	Sigma-Aldrich	Cat#T8787-50ML
Tween 20	Nacalai Tesque	Cat#35624-15
XAV939	R&D Systems	Cat#3748/10
Cyclopamine	R&D Systems	Cat#1623/1
SAG	Calbiochem	Cat#566660
BMP4	R&D Systems	Cat#314-BP-050
RO4929097	MedChemExpress	Cat#HY-11102
Valproic acid	Sigma-Aldrich	Cat#P4543-10G
BGJ398	MedChemExpress	Cat#HY-13311
GeneRuler 1 kb Plus DNA Ladder	Thermo Fisher	Cat#SM1332
FastGene Gel/PCR Extraction Kit	Nippon Genetics	Cat#FG-91302
MEGAshortscript Kit	Thermo Fisher	Cat#AM1354
RNeasy MinElute Cleanup Kit	QIAGEN	Cat#74204
In-Fusion HD Cloning Kit	Takara Bio	Cat#639648
Competent High DH5α Kit	Toyobo	Cat#DNA-903
NucleoBond Xtra Midi EF Kit	Takara Bio	Cat#U0420A
P4 Primary Cell 4D-Nucleofector X Kit S	Lonza	Cat#V4XP-4032
NucleoSpin Tissue XS Kit	Macherey-Nagel	Cat#740901.50
Direct-zol RNA MicroPrep Kit	Zymo Research	Cat#R2062
PrimeScript RT Reagent Kit with gDNA Eraser	Takara Bio	Cat#RR047B
Chromium Next GEM Chip K Single Cell Kit	10x Genomics	Cat#1000286
Chromium Next GEM Single Cell 5ʹ GEM Kit v2	10x Genomics	Cat#1000244
Chromium Next GEM Single Cell 5' Gel Bead Kit v2	10x Genomics	Cat#1000264
Library Construction Kit	10x Genomics	Cat#1000190
Dual Index Kit TT Set A	10x Genomics	Cat#1000215
RNeasy Lipid Tissue Mini Kit	QIAGEN	Cat#74804
Superscript III reverse transcriptase	Thermo Fisher	Cat#18080093
Nextera XT Index Kit v2 Set A	Illumina	Cat#FC-131-2001
Nextera XT Index Kit v2 Set D	Illumina	Cat#FC-131-2004
