# Supplementary material for: An iPSC-based in vitro model recapitulates human thymic epithelial development and multi-lineage specification
Source: Nat Commun. 2025 Aug 25;16:7680. doi: 10.1038/s41467-025-62523-1 (PMC12378236; doi:10.1038/s41467-025-62523-1)
Supplement: Supplementary file 4 — Supplementary Data 2 [file 41467_2025_62523_MOESM4_ESM.xlsx]

## Sheet: Primers
Supplementary Data 2. Sequences of oligonucleotides.
Sheet 1. Primers used for PCR, sequencing and qPCR.
Gene	Primer sequence	Direction	Used for
FOXN1	AGCCAGGGTTCACTCCCAAG	forward	PCR
	TTCAAGTTTCCGAGGGCAAG	reverse	PCR
	GCCACCACCTCACTGCTTCC	forward	sequencing
	AGGCCTTCGAGGAGATCCCAGTG	forward	qPCR
	TCTCCAGAACTGGGGGCTTGACT	reverse	qPCR
NANOG	CATGAGTGTGGATCCAGCTTG	forward	qPCR
	CCTGAATAAGCAGATCCATGG	reverse	qPCR
OCT4	CCGAAAGAGAAAGCGAACCAG	forward	qPCR
	ATGTGGCTGATCTGCTGCAGT	reverse	qPCR
FOXA2	CTGAGCGAGATCTACCAGTGGA	forward	qPCR
	CAGTCGTTGAAGGAGAGCGAGT	reverse	qPCR
SOX17	GTGGACCGCACGGAATTTG	forward	qPCR
	GGAGATTCACACCGGAGTCA	reverse	qPCR
NKX2-5	CAAGTGTGCGTCTGCCTTT	forward	qPCR
	CAGCTCTTTCTTTTCGGCTCTA	reverse	qPCR
IRX3	CTCCGCACCTGCTGGGACTTC	forward	qPCR
	CTCCACTTCCAAGGCACTACAG	reverse	qPCR
TBX1	ACGACAACGGCCACATTATTC	forward	qPCR
	CCTCGGCATATTTCTCGCTATCT	reverse	qPCR
EYA1	GCTTCAACGACAGCCGACGGG	forward	qPCR
	AACTGGTGAGTTGGTCGTGGGC	reverse	qPCR
PAX1	CGTCAGCATCCCGCGCTCAT	forward	qPCR
	ACACGCCGTGCTGGTTGGAG	reverse	qPCR
PAX9	AAAGTTTCTGTCTGGGAGTGCG	forward	qPCR
	CCGAAGGCTGGCTCCATTGCT	reverse	qPCR
SIX1	ACCGGAGGCAAAGAGACC	forward	qPCR
	GGAGAGAGTTGGTTCTGCTTGT	reverse	qPCR
HOXA3	GAAAACCAGCAGCTCCAG	forward	qPCR
	GCGCTCGTGTAGGCCGTG	reverse	qPCR
FOXG1	AGAAGAACGGCAAGTACGAGA	forward	qPCR
	TGTTGAGGGACAGATTGTGGC	reverse	qPCR
GCM2	CCCTAACTGTCATTCTGCTTTGG	forward	qPCR
	TGATTTGCTCTCTGGTCTTGGA	reverse	qPCR
KRT8	TGGAGCAGCAGAACAAGATG	forward	qPCR
	CCGCCTAAGGTTGTTGATGT	reverse	qPCR
CCL25	TCAGCTCCCTTGACCCAGT	forward	qPCR
	GAGCCACAGGTTCATGCTG	reverse	qPCR
CXCL12	CTGTGCCCTTCAGATTGTAGC	forward	qPCR
	CCTTTTTGGCTGTTGTGCTT	reverse	qPCR
PSMB11	ATGCAAGGTCATCCCTGTG	forward	qPCR
	GTAGCACAGTCGGCAGAGGT	reverse	qPCR
PRSS16	AGCTCCGCTTCTTGTCCA	forward	qPCR
	ATAGGAGCCTCCGAAGCAG	reverse	qPCR
CD83	CGGTCTCCTGGGTCAAGTTA	forward	qPCR
	TGTCCCCTGAGGTGGTCTT	reverse	qPCR
CLDN3	GCCTTCATCGGCAGCAACATCA	forward	qPCR
	AGCGAGTCGTACACCTTGCACT	reverse	qPCR
CLDN4	AGTGCAAGGTGTACGACTCGCT	forward	qPCR
	CGCTTTCATCCTCCAGGCAGTT	reverse	qPCR
KRT5	ATTCTGCTTCAAATCAGCCTTCA	forward	qPCR
	AACTTTGGGTTCTCGTGTCAGC	reverse	qPCR
CCL19	CCAACTCTGAGTGGCACCAA	forward	qPCR
	TGAACACTACAGCAGGCACC	reverse	qPCR
CCL21	GGTTCTGGCCTTTGGCATC	forward	qPCR
	AGGCAACAGTCCTGAGCCC	reverse	qPCR
AIRE	CCACCTCTTGTCAGTGCTCGG	forward	qPCR
	GGGTTTAATTTCCAGGCACATG	reverse	qPCR
HLA-DRA	TCTATCTGAATCCTGACCAATC	forward	qPCR
	TCTCCTTCTTTGCCATATCC	reverse	qPCR
IL7	TATTCCGTGCTGCTCGCAAGTTGA	forward	qPCR
	ACTCTTTGTTGGTTGGGCTTCACC	reverse	qPCR
KITLG	CAGAGTCAGTGTCACAAAACCAT	forward	qPCR
	AGTCTCCAGGGGGATTTTTG	reverse	qPCR
LTBR	CAACGAGCACTGGAACTACCTG	forward	qPCR
	GGTCTTCCGTTTGCTTGTGCAG	reverse	qPCR
DLL1	TGCCTGGATGTGATGAGCAGCA	forward	qPCR
	ACAGCCTGGATAGCGGATACAC	reverse	qPCR
DLL4	GGCCTGTTTTGTGACCAAG	forward	qPCR
	CGACAGGTGCAGGTGTAGC	reverse	qPCR
TBXT	TGCTTCCCTGAGACCCAGTT	forward	qPCR
	GATCACTTCTTTCCTTTGCATCAAG	reverse	qPCR
SOX1	TACAGCCCCATCTCCAACTC	forward	qPCR
	GCTCCGACTTCACCAGAGAG	reverse	qPCR
ONECUT2	CGATCTTTGCGCAGAGGGTGCTGT	forward	qPCR
	TTTGCACGCTGCCAGGCGTAAG	reverse	qPCR
CDX2	GGGCTCTCTGAGAGGCAGGT	forward	qPCR
	CCTTTGCTCTGCGGTTCTG	reverse	qPCR
FOXP2	TCAGCAAATGCAGCAGATCCTTCAG	forward	qPCR
	ACAGCCTGCTGTTGTTGGAGAAG	reverse	qPCR
PAX8	ATCCGGCCTGGAGTGATAGG	forward	qPCR
	TGGCGTTTGTAGTCCCCAATC	reverse	qPCR
AFP	CTTTGGGCTGCTCGCTATGA	forward	qPCR
	GCATGTTGATTTAACAAGCTGCT	reverse	qPCR
PDX1	GCGTTGTTTGTGGCTGTTGCGCA	forward	qPCR
	AGCTTCCCCGCTGTGTGTGTTAGG	reverse	qPCR
KRT1	GATGAAATCAACAAGCGGACAA	forward	qPCR
	GGTAGAGTGCTGTAAGGAAATCAATT	reverse	qPCR
HES1	TCAACACGACACCGGATAAA	forward	qPCR
	CCGCGAGCTATCTTTCTTCA	reverse	qPCR
HES4	TCAGCTCAAAACCCTCATCC	forward	qPCR
	TGTCTCACGGTCATCTCCAG	reverse	qPCR
GATA3	TCATTAAGCCCAAGCGAAGG	forward	qPCR
	GTCCCCATTGGCATTCCTC	reverse	qPCR
HEY1	CGAGGTGGAGAAGGAGAGTG	forward	qPCR
	CTGGGTACCAGCCTTCTCAG	reverse	qPCR
NFKB1	GTGGAGCACGACAAC	forward	qPCR
	GGTGTGGTTCCATCG	reverse	qPCR
RELA	ATCCCATCTTTGACAATCGTGC	forward	qPCR
	CTGGTCCCGTGAAATACACCTC	reverse	qPCR
TRAF6	ATGCGGCCATAGGTTCTGC	forward	qPCR
	TCCTCAAGATGTCTCAGTTCCAT	reverse	qPCR
IRF2	AAGCACACTGAGAGGGCAC	forward	qPCR
	CATCCCACCCATGTCTAGCC	reverse	qPCR
DLK2	CCATTGTGTGTGCTTACCAGGCTT	forward	qPCR
	CGCATCAGGCAGTCATCCACATTT	reverse	qPCR
MAP3K14	TTCAGCCCCACCTTTTCAG	forward	qPCR
	ACGCTTTCCCTTCCAACAC	reverse	qPCR
FOXA1	AAGGCATACGAACAGGCACTG	forward	qPCR
	TACACACCTTGGTAGTACGCC	reverse	qPCR
FOXE1	TGAGCCAGCGTAGGGACGAAAA	forward	qPCR
	CCACCTCCTCCCGTTTACAGAGTA	reverse	qPCR
PSCA	AAAGCCCAGGTGAGCAACGAG	forward	qPCR
	CTGTGAGTCATCCACGCAGTTC	reverse	qPCR
CXCL17	CTGTTGCTGCCACTAATGC	forward	qPCR
	GCTCTCAGGAACCAATCTTTG	reverse	qPCR

## Sheet: gRNA
Supplementary Data 2. Sequences of oligonucleotides.
Sheet 2. DNA templates for gRNA synthesis.
DNA template sequence	Direction
GAAATTAATACGACTCACTATAGGCTCCAGCGTTTGCCTGGTCGTTTTAGAGCTAGAAATAGCAAG	forward
AAAAGCACCGACTCGGTGCCACTTTTTCAAGTTGATAACGGACTAGCCTTATTTTAACTTGCTATTTCTAGCTCTAAAAC	reverse
