# Supplementary material for: An iPSC-based in vitro model recapitulates human thymic epithelial development and multi-lineage specification
Source: Nat Commun. 2025 Aug 25;16:7680. doi: 10.1038/s41467-025-62523-1 (PMC12378236; doi:10.1038/s41467-025-62523-1)
Supplement: Supplementary file 5 — Supplementary Data 3 [file 41467_2025_62523_MOESM5_ESM.xlsx]

## Sheet: Antibodies
Supplementary Data 3. Details of antibodies used in this study.
Antibody	Source	Identifier	Clone	Lot	Dilution	Application in this study
CD45, PE/Cy7	BioLegend	Cat#304016	HI30	B329567	1:50	Flow cytometry
CD235ab, PE/Cy7	BioLegend	Cat#306620	HIR2	B371893	1:50	Flow cytometry
CD31, AF647	BioLegend	Cat#303112	WM59	B279321	1:50	Flow cytometry
EPCAM, BV421	BioLegend	Cat#324220	9C4	B305263	1:50	Flow cytometry
CD8α, BV421	BioLegend	Cat#301036	RPA-T8	B440810	1:10	Flow cytometry
CD4, PE/Cy7	BioLegend	Cat#300512	RPA-T4	B400204	1:10	Flow cytometry
CD45, AF700	BioLegend	Cat#368514	2D1	B339566	1:10	Flow cytometry
CD3, FITC	BioLegend	Cat#300306	HIT3a	B161348	1:10	Flow cytometry
CD45RA, AF700	BioLegend	Cat#304120	HI100	B396630	1:10	Flow cytometry
TCRαβ, APC/Fire810	BioLegend	Cat#306749	IP26	B445792	1:10	Flow cytometry
CD62L, BV605	BD Biosciences	Cat#562720	DREG-56	3180065	1:10	Flow cytometry
TCRγδ, APC	BioLegend	Cat#331211	B1	B418488	1:10	Flow cytometry
CCR7, BV480	BD Biosciences	Cat#566170	3D12	4200819	1:10	Flow cytometry
CD45, BUV395	BD Biosciences	Cat#563791	HI30	4274479	1:10	Flow cytometry
CD8β, PE	BD Biosciences	Cat#641057	2ST8.5H7	4085468	1:10	Flow cytometry
CD69, PE	BioLegend	Cat#310906	FN50	B429659	1:10	Flow cytometry
CD19, FITC	BD Biosciences	Cat#555412	HIB19	1334928	1:10	Flow cytometry
CD11c, FITC	BioLegend	Cat#301604	3.9	B383976	1:10	Flow cytometry
CD14, AF488	BioLegend	Cat#301811	M5E2	B376654	1:10	Flow cytometry
CD5, APC	BioLegend	Cat#300611	UCHT2	B401332	1:10	Flow cytometry
CD7, PE	BioLegend	Cat#343106	CD7-6B7	B363908	1:10	Flow cytometry
CXCR4, APC	BioLegend	Cat#306510	12G5	B316524	1:50	Flow cytometry
FOXA2, PE	Miltenyi Biotec	Cat#130-107-826	REA506	5201103318	1:10	Flow cytometry
SOX2, AF647	BioLegend	Cat#656108	14A6A34	B296059	1:100	Flow cytometry
CD205, PE	BioLegend	Cat#342204	HD30	B370295	1:10	Flow cytometry
HLA-DR, PE/Cy7	BioLegend	Cat#307616	L243	B443704	1:10	Flow cytometry
CD90, AF647	BioLegend	Cat#328116	5E10	B309203	1:10	Flow cytometry
HLA-DQ, PE	BioLegend	Cat#318106	HLADQ1	B319026	1:10	Flow cytometry
CD205, AF647	BioLegend	Cat#342206	HD30	B283766	1:10	Flow cytometry
HLA-A,B,C, PE/Cy7	BioLegend	Cat#311429	W6/32	B372530	1:10	Flow cytometry
EPCAM, AF700	BioLegend	Cat#324244	9C4	B342569	1:10	Flow cytometry
Mouse IgG2b, k isotype control, BV421	BioLegend	Cat#400341	MPC-11	B351228	1:50	Flow cytometry
Mouse IgG2a, k isotype control, APC	BioLegend	Cat#400219	MOPC-173	B328094	1:50	Flow cytometry
Human IgG1, REA control antibody (I), PE	Miltenyi Biotec	Cat#130-118-347	REA293	5220206230	1:50	Flow cytometry
Mouse IgG1, k isotype control, AF647	BioLegend	Cat#400135	MOPC-21	B287198	1:100	Flow cytometry
Mouse IgG1, k isotype control, PE	BioLegend	Cat#400114	MOPC-21	B379941	1:10	Flow cytometry
Mouse IgG2a, k isotype control, PE/Cy7	BioLegend	Cat#400253	MOPC-173	B322374	1:10	Flow cytometry
Mouse IgG1, k isotype control, AF647	Novus Biologicals	Cat#NBP1-43319AF647	P3.6.2.8.1	D126608	1:10	Flow cytometry
Mouse IgG2b, k isotype control, AF700	Novus Biologicals	Cat#NBP1-43317AF700	MG2b	D126607	1:10	Flow cytometry
EPCAM	BioLegend	Cat#324202	9C4	B353480	1:300 (D18), 1:600 (D28-D133)	Immunofluorescence staining
TBX1	Abcam	Cat#ab18530	Polyclonal	GR3319454-2	1:300	Immunofluorescence staining
HOXA3	Novus Biologicals	Cat#NBP1-83234	Polyclonal	000033555	1:300	Immunofluorescence staining
mCherry	Abcam	Cat#ab205402	Polyclonal	1026024-1	1:1500	Immunofluorescence staining
HLA-DR	BioLegend	Cat#307602	L243	B331589	1:600	Immunofluorescence staining
KRT5	BioLegend	Cat#905504	Poly19055	B288849	1:600	Immunofluorescence staining
KRT5	Proteintech	Cat#66727-1-Ig	1A1C5	10028186	1:150	Immunofluorescence staining
KRT8	Sigma-Aldrich	Cat#MABT329	TROMA-1	3885482	1:600	Immunofluorescence staining
CLDN4	Thermo Fisher	Cat#36-4800	Polyclonal	1073181A	1:150	Immunofluorescence staining
PSMB11	Proteintech	Cat#55143-1-AP	Polyclonal	09000315	1:600	Immunofluorescence staining
Ki-67	BioLegend	Cat#350501	Ki-67	B399127	1:600	Immunofluorescence staining
VIM	BioLegend	Cat#677801	O91D3	B383653	1:600	Immunofluorescence staining
Chicken IgY, AF488	Thermo Fisher	Cat#A11039	Polyclonal	2941307	1:500	Immunofluorescence staining
Chicken IgY, AF594	Thermo Fisher	Cat#A11042	Polyclonal	2489100	1:500	Immunofluorescence staining
Mouse IgG, AF488	Thermo Fisher	Cat#A21202	Polyclonal	2428531	1:500	Immunofluorescence staining
Mouse IgG, AF647	Thermo Fisher	Cat#A31571	Polyclonal	2555690	1:500	Immunofluorescence staining
Rat IgG, AF488	Thermo Fisher	Cat#A21208	Polyclonal	2063330	1:500	Immunofluorescence staining
Rabbit IgG, AF488	Thermo Fisher	Cat#A21206	Polyclonal	2156521	1:500	Immunofluorescence staining
