# Supplementary material for: An iPSC-based in vitro model recapitulates human thymic epithelial development and multi-lineage specification
Source: Nat Commun. 2025 Aug 25;16:7680. doi: 10.1038/s41467-025-62523-1 (PMC12378236; doi:10.1038/s41467-025-62523-1)
Supplement: Supplementary file 11 — Source Data [file 41467_2025_62523_MOESM11_ESM.xlsx]

## Sheet: Fig. 1c
Flow cytometry results on D3 and D7.
Percent of EPCAM+CXCR4+ cells on D3
Exp. 1	0.959
Exp. 2	0.994
Exp. 3	0.993
Percent of SOX2+FOXA2+ cells on D7
Exp. 1	0.622
Exp. 2	0.669
Exp. 3	0.811

## Sheet: Fig. 1d
mRNA expression of pluripotency, DE, and AFE markers.
NANOG	iPS	D3	D7
Exp. 1	0.896255	0.339244	0.00726736
Exp. 2	1.12763	0.252717	0.010635
Exp. 3	0.976111	0.284895	0.0105306
OCT4	iPS	D3	D7
Exp. 1	0.663701	0.070649	0.0916063
Exp. 2	1.24907	0.0538405	0.0939055
Exp. 3	1.08723	0.0844783	0.105171
FOXA2	iPS	D3	D7
Exp. 1	0.978243	16.1952	3.89219
Exp. 2	1.17309	13.5571	4.85849
Exp. 3	0.848668	17.3815	6.47881
SOX17	iPS	D3	D7
Exp. 1	0	11544.1	26.0163
Exp. 2	1.38115	10747.6	27.1567
Exp. 3	1.61885	12231.7	31.7453
NKX2-5	iPS	D3	D7
Exp. 1	0	2.67859	96.4258
Exp. 2	0	1.65227	105.783
Exp. 3	3	7.52409	205.008
IRX3	iPS	D3	D7
Exp. 1	0.760633	0.785495	10.607
Exp. 2	0.828099	0.836855	12.9835
Exp. 3	1.41127	0.843903	11.2728

## Sheet: Fig. 1f
mRNA expression of PE and 3rd PP markers.
TBX1	iPS	D3	D7	D18	D28
Exp. 1	0	0.0422644	2.5945	7.78182	7.99299
Exp. 2	0	0	3.08483	7.99933	7.57669
Exp. 3	0	0	3.56477	6.32314	12.6443
EYA1	iPS	D3	D7	D18	D28
Exp. 1	0.00650735	0.00824002	0.230334	0.600257	0.49874
Exp. 2	0.00532972	0.00538107	0.279547	0.377055	0.565525
Exp. 3	0.00568014	0.00688196	0.257483	0.605684	0.694102
PAX1	iPS	D3	D7	D18	D28
Exp. 1	1.73746e-06	1.60119e-05	0.198948	0.358847	0.392494
Exp. 2	4.9863e-06	1.31692e-05	0.272755	0.440653	0.530013
Exp. 3	1.07786e-05	0.000187647	0.356365	0.446001	0.711209
PAX9	iPS	D3	D7	D18	D28
Exp. 1	1.60458e-05	0.00179791	0.0092472	0.07144	0.144491
Exp. 2	2.73686e-05	0.00233212	0.0102825	0.121794	0.236633
Exp. 3	1.16821e-05	0.00259367	0.0119563	0.0922671	0.253171
SIX1	iPS	D3	D7	D18	D28
Exp. 1	0.000704445	3.81439e-06	0.576479	0.519379	0.605025
Exp. 2	0.00211603	0.000154406	0.616283	0.343998	0.670287
Exp. 3	0.00162451	0.000132005	0.630895	0.509814	0.595031
HOXA3	iPS	D3	D7	D18	D28
Exp. 1	0.0457202	0.0421295	0.0304244	0.698418	0.639084
Exp. 2	0.0593504	0.0369656	0.0322146	1.0379	0.795951
Exp. 3	0.0646229	0.0340807	0.0367768	0.646641	0.681651
FOXN1	iPS	D3	D7	D18	D28
Exp. 1	0	7.23537e-06	0	0.0867525	0.317667
Exp. 2	0	1.08623e-06	0	0.082699	0.483259
Exp. 3	0	2.41464e-06	1.1916e-05	0.07083	0.614033
FOXG1	iPS	D3	D7	D18	D28
Exp. 1	0.000357529	0.0042121	0.0435454	0.534618	0.695368
Exp. 2	0.00203134	0.00394698	0.0706297	0.501631	0.612443
Exp. 3	0.00116766	0.00401134	0.0518407	0.497911	0.846137
GCM2	iPS	D3	D7	D18	D28
Exp. 1	0.578712	0	0.0418248	153.506	378.652
Exp. 2	2.35705	0.429637	0.904949	53.5195	179.485
Exp. 3	1.67021	0.0465305	0	121.524	310.152

## Sheet: Fig. 1g
mRNA expression on D18 and D28 after varying doses of RA from D7 to D18.
HOXA3		dose of RA (nM)
		0	37.5	75	150	300	600	1200
D18	Exp. 1	0.49439	5.96547	20.0226	48.5021	39.5641	55.6462	97.3604
	Exp. 2	1.55583	4.59773	18.3204	45.4572	39.6733	48.0045	129.3
	Exp. 3	0.949779	3.42118	12.2382	36.8929	45.0768	49.1514	104.919
D28	Exp. 1	0.628553	6.01927	12.9145	27.5112	26.7012	30.7104	33.9239
	Exp. 2	1.09367	9.16826	26.4359	27.3444	19.4834	21.3748	28.0905
	Exp. 3	1.27778	3.88503	12.3897	26.8321	39.0742	20.5969	25.7838
PAX9		dose of RA (nM)
		0	37.5	75	150	300	600	1200
D18	Exp. 1	1.22032	2.04843	16.3241	69.0848	32.0014	18.7644	7.12092
	Exp. 2	0.945852	2.14656	18.4162	88.3131	50.2514	21.8221	2.5416
	Exp. 3	0.833824	1.56687	9.00132	51.0669	73.9435	21.8758	10.2749
D28	Exp. 1	1.17945	0.898243	2.09963	9.05538	10.015	6.15565	4.94775
	Exp. 2	0.62733	0.997277	7.96604	14.2211	8.43705	6.13125	3.95285
	Exp. 3	1.19322	0.80347	1.82514	10.3925	11.6003	4.9595	5.03521
TBX1		dose of RA (nM)
		0	37.5	75	150	300	600	1200
D18	Exp. 1	1.95517	3.32925	8.6836	15.3569	5.3234	5.29995	1.0911
	Exp. 2	1.00059	1.5179	7.14183	15.4192	9.7713	3.61412	1.10105
	Exp. 3	0.0442382	1.83977	5.00596	15.9264	7.33598	5.46811	1.81919
D28	Exp. 1	1.34979	1.06443	0.947663	3.25212	1.88191	1.79046	0.760257
	Exp. 2	0.576698	0.971129	2.18814	3.88744	1.86044	1.6599	0.754657
	Exp. 3	1.07352	0.501897	1.64921	2.15869	3.30209	1.49132	1.01669
PAX1		dose of RA (nM)
		0	37.5	75	150	300	600	1200
D18	Exp. 1	1.23898	2.77786	10.3444	25.075	1.87175	0.127445	0
	Exp. 2	0.989235	1.61027	12.4745	22.0244	3.90778	0.271908	0.000111998
	Exp. 3	0.771787	0.952697	6.22461	27.3253	6.71246	0.276886	0.0116581
EYA1		dose of RA (nM)
		0	37.5	75	150	300	600	1200
D18	Exp. 1	0.953327	1.58032	3.82434	8.43213	1.59504	1.01018	0.573804
	Exp. 2	0.694569	0.943933	4.21173	8.09853	2.0987	0.895893	0.446024
	Exp. 3	1.3521	0.905877	2.5997	7.85115	3.55205	0.833093	0.478634
GCM2		dose of RA (nM)
		0	37.5	75	150	300	600	1200
D28	Exp. 1	0.928259	2.07241	24.9426	122.633	4.36805	1.07193	0
	Exp. 2	2.07174	1.84401	66.2137	111.668	4.95808	0	0.284388
	Exp. 3	0	1.11596	5.36419	147.294	8.83824	0	0
FOXN1		dose of RA (nM)
		0	37.5	75	150	300	600	1200
D28	Exp. 1	0.914022	0.340409	7.01218	44.3877	3.80433	0.661891	0.0673384
	Exp. 2	0.959098	2.71027	40.6736	38.1018	3.55648	0.594515	0.144676
	Exp. 3	1.12688	0.703285	5.08738	36.8007	12.9524	1.11218	0.129637
Mean log2 fold change		dose of RA (nM)
		0	37.5	75	150	300	600	1200
D18	HOXA3	0	2.22078	4.07557	5.44683	5.37288	5.67056	6.78825
	PAX9	0	0.941572	3.86597	6.1187	5.70225	4.37995	2.73245
	TBX1	0	1.15638	2.79572	3.96047	2.90244	2.26125	0.419123
	PAX1	0	0.832099	3.27518	4.63275	2.05797	-2.14936	-7.99369
	EYA1	0	0.193302	1.82589	3.02277	1.27218	-0.131225	-1.00148
D28	HOXA3	0	2.66846	4.10825	4.76708	4.82881	4.59857	4.87116
	PAX9	0	-0.152543	1.98681	3.48839	3.32445	2.52326	2.21576
	TBX1	0	-0.241579	0.673559	1.632	1.23152	0.720038	-0.244912
	GCM2	0	0.746282	5.0078	6.99093	2.59808	-1.48476	-3.39903
	FOXN1	0	0.323453	4.13677	5.31337	2.75938	-0.340935	-3.13436

## Sheet: Fig. 1h
mRNA expression with or without addition of 50 ng/ml FGF8 from D7 to D18.
TBX1	FGF8-	FGF8+
Exp. 1	2.16067	6.2024
Exp. 2	2.40867	4.17377
Exp. 3	2.59264	6.27136
p-value	0.0106
PAX9	FGF8-	FGF8+
Exp. 1	1.40532	2.48763
Exp. 2	1.78221	3.78335
Exp. 3	1.53464	3.39424
p-value	0.0146
FOXN1	FGF8-	FGF8+
Exp. 1	57.4598	73.3944
Exp. 2	23.3824	82.2601
Exp. 3	51.7035	103.033
p-value	0.0374

## Sheet: Fig. 1i
Inhibitors and activators of specific signaling pathways with their respective concentrations from D18 to D28, followed by the values of each experiment, mean log2 fold changes, and p-values in treated vs. untreated on D28.
Concentrations of inhibitors and activators		WNT	HH	BMP	NOTCH	FGF
inhibition	high concentration	XAV939, 5 µM	Cyclopamine, 5 µM	LDN-193189, 1 µM	RO4929097, 2.5 µM	BGJ398, 1 µM
	medium concentration	XAV939, 1 µM	Cyclopamine, 1 µM	LDN-193189, 200 nM	RO4929097, 0.5 µM	BGJ398, 200 nM
	low concentration	XAV939, 0.2 µM	Cyclopamine, 0.2 µM	LDN-193189, 40 nM	RO4929097, 0.1 µM	BGJ398, 40 nM
activation	low concentration	CHIR99021, 0.4 µM	SAG, 20 nM	BMP4, 4 ng/ml	Valproic acid, 0.2 mM	FGF8, 2 ng/ml
	medium concentration	CHIR99021, 2 µM	SAG, 100 nM	BMP4, 20 ng/ml	Valproic acid, 1 mM	FGF8, 10 ng/ml
	high concentration	CHIR99021, 10 µM	SAG, 500 nM	BMP4, 100 ng/ml	Valproic acid, 5 mM	FGF8, 50 ng/ml
WNT modulation		FOXN1			GCM2
		Exp. 1	Exp. 2	Exp. 3	Exp. 1	Exp. 2	Exp. 3
inhibition	XAV939, 5 µM	0.605979	0.614549	0.622285	1.55787	1.04727	1.39548
	XAV939, 1 µM	0.597908	0.826484	1.19775	1.13497	1.27794	1.80237
	XAV939, 0.2 µM	0.826227	0.942354	0.797836	1.22968	0.831086	1.00455
untreated	-	0.875073	0.797254	1.32767	1.33043	0.75439	0.915184
activation	CHIR99021, 0.4 µM	0.266244	0.397196	0.58475	0.186908	0.124534	0.0616709
	CHIR99021, 2 µM	0.00170474	0.00587607	0.00493144	2.39765e-05	0	7.01302e-05
	CHIR99021, 10 µM	0.00329582	0.000935682	0.000684406	0	0	0
HH modulation		FOXN1			GCM2
		Exp. 1	Exp. 2	Exp. 3	Exp. 1	Exp. 2	Exp. 3
inhibition	Cyclopamine, 5 µM	0.335655	0.37822	0.292239	0.563033	0.295106	0.509021
	Cyclopamine, 1 µM	0.379858	0.589704	0.528807	0.529419	0.228172	0.677017
	Cyclopamine, 0.2 µM	0.641626	0.859494	1.04126	0.954819	0.35782	1.03363
untreated	-	0.875073	0.797254	1.32767	1.33043	0.75439	0.915184
activation	SAG, 20 nM	1.07462	1.0574	1.25783	0.888064	0.705218	0.846233
	SAG, 100 nM	0.695525	0.73967	1.14335	0.85894	0.415638	0.739393
	SAG, 500 nM	0.830023	0.932538	0.811714	0.911739	0.742438	0.800304
BMP modulation		FOXN1			GCM2
		Exp. 1	Exp. 2	Exp. 3	Exp. 1	Exp. 2	Exp. 3
inhibition	LDN-193189, 1 µM	0.512348	0.502425	0.509092	1.56936	0.92845	0.819486
	LDN-193189, 200 nM	0.500641	0.276063	0.371509	1.34937	0.446288	0.635219
	LDN-193189, 40 nM	0.616255	0.588455	0.48891	1.4265	0.50702	0.596649
untreated	-	0.875073	0.797254	1.32767	1.33043	0.75439	0.915184
activation	BMP4, 4 ng/ml	0.677724	0.620509	0.637169	1.04141	0.398516	0.385367
	BMP4, 20 ng/ml	0.675344	0.754862	0.743909	0.87092	0.299967	0.377029
	BMP4, 100 ng/ml	1.03349	0.754506	0.90793	0.98407	0.41436	0.439693
NOTCH modulation		FOXN1			GCM2
		Exp. 1	Exp. 2	Exp. 3	Exp. 1	Exp. 2	Exp. 3
inhibition	RO4929097, 2.5 µM	1.05709	1.01672	0.771493	3.48392	2.44652	5.52113
	RO4929097, 0.5 µM	1.26494	1.03393	1.02377	4.44091	2.63247	4.275
	RO4929097, 0.1 µM	1.06903	1.37874	1.14831	3.03722	2.64279	4.70036
untreated	-	0.884591	1.09155	1.02386	0.692594	0.594434	1.71297
activation	Valproic acid, 0.2 mM	0.403777	0.446043	0.424657	0.868004	0.856569	1.34531
	Valproic acid, 1 mM	0.0155331	0.022593	0.026684	0.588338	0.467869	0.939113
	Valproic acid, 5 mM	0	7.57763e-06	9.67396e-05	0.0199583	0.00744245	0.0163648
FGF modulation		FOXN1			GCM2
		Exp. 1	Exp. 2	Exp. 3	Exp. 1	Exp. 2	Exp. 3
inhibition	BGJ398, 1 µM	0.833212	0.676059	0.805042	0.484866	0.180921	1.03393
	BGJ398, 200 nM	1.10016	1.25441	0.816488	0.637866	0.375039	0.776064
	BGJ398, 40 nM	1.11769	1.17891	0.93853	0.567552	0.347145	0.847814
untreated	-	0.884591	1.09155	1.02386	0.692594	0.594434	1.71297
activation	FGF8, 2 ng/ml	0.90169	1.14719	0.848112	0.800655	0.582943	1.41913
	FGF8, 10 ng/ml	1.01925	1.2415	1.01047	0.971434	0.971073	1.36804
	FGF8, 50 ng/ml	1.12555	1.5189	1.17261	1.11077	1.41772	2.48947
Note: WNT, HH, and BMP modulation each have the same untreated control. NOTCH and FGF modulation each have the same untreated control.
FOXN1: mean log2 fold change		WNT	HH	BMP	NOTCH	FGF
inhibition	high concentration	-0.703053	-1.57617	-0.977228	-0.0763766	-0.374378
	medium concentration	-0.194218	-1.00157	-1.38557	0.147364	0.0800019
	low concentration	-0.225207	-0.238781	-0.824852	0.261464	0.108861
untreated	-	0	0	0	0	0
activation	low concentration	-1.26513	0.176258	-0.632329	-1.23506	-0.0504061
	medium concentration	-7.90548	-0.218407	-0.464535	-5.5326	0.124864
	high concentration	-9.25329	-0.220796	-0.15418	-14.8117	0.347502
FOXN1: p-values		WNT	HH	BMP	NOTCH	FGF
inhibition	high concentration	0.0801126	0.0164761	0.0409422	0.65811	0.0424736
	medium concentration	0.628315	0.0472337	0.0255048	0.340862	0.708509
	low concentration	0.446029	0.491633	0.0623646	0.148179	0.453114
activation	low concentration	0.0368477	0.504391	0.0996835	0.00075718	0.771333
	medium concentration	0.00383153	0.55489	0.175068	8.84169e-05	0.40446
	high concentration	0.00379578	0.449796	0.611046	8.06642e-05	0.120021
GCM2: mean log2 fold change		WNT	HH	BMP	NOTCH	FGF
inhibition	high concentration	0.415262	-1.13378	0.145047	1.93251	-0.819666
	medium concentration	0.490665	-1.06431	-0.303489	1.91945	-0.745834
	low concentration	0.0310745	-0.354593	-0.245731	1.79082	-0.76733
untreated	-	0	0	0	0	0
activation	low concentration	-3.00728	-0.298369	-0.716837	0.0332211	-0.0981308
	medium concentration	-14.9603	-0.57492	-0.954635	-0.588342	0.142108
	high concentration	N/A	-0.289545	-0.706729	-6.09902	0.742139
GCM2: p-values		WNT	HH	BMP	NOTCH	FGF
inhibition	high concentration	0.217871	0.0457925	0.733895	0.0440985	0.376549
	medium concentration	0.202074	0.0735875	0.589806	0.0148702	0.343967
	low concentration	0.921216	0.470674	0.668371	0.0274284	0.345257
activation	low concentration	0.00752838	0.358642	0.229364	0.955487	0.88757
	medium concentration	0.00432087	0.204028	0.122575	0.432951	0.799448
	high concentration	N/A	0.366319	0.200489	0.0510906	0.288476

## Sheet: Fig. 2c
Percentage of mCherryhigh and mCherrylow cells.
D28
population	Exp. 1	Exp. 2	Exp. 3	Exp. 4	Exp. 5	Exp. 6
high	0.00114679	0.0130797	0.0141677	0.015625	0.00223964	0.0162602
low	0.00458716	0.0249703	0.0236128	0.0300481	0.0055991	0.0325203
D39
population	Exp. 1	Exp. 2	Exp. 3	Exp. 4	Exp. 5	Exp. 6
high	0.00580046	0.0332951	0.0262829	0.0362319	0.00671141	0.0231707
low	0.00812065	0.0401837	0.0387985	0.0362319	0.0167785	0.0317073
D57
population	Exp. 1	Exp. 2	Exp. 3	Exp. 4	Exp. 5	Exp. 6
high	0.0112676	0.0414286	0.0301508	0.0517879	0.0126874	0.0475624
low	0.0676056	0.102857	0.134422	0.0739827	0.106113	0.102259
D80
population	Exp. 1	Exp. 2	Exp. 3	Exp. 4	Exp. 5	Exp. 6
high	0.010101	0.041769	0.0349127	0.0647131	0.0231144	0.0545685
low	0.0942761	0.216216	0.206983	0.168498	0.194647	0.185279
D133
population	Exp. 1	Exp. 2	Exp. 3	Exp. 4
high	0.0610465	0.0138614	0.0644699	0.0212465
low	0.0784884	0.0970297	0.13467	0.0679887

## Sheet: Fig. 2d
mRNA expression in the mCherryhigh, mCherrylow, and mCherry- (neg) populations.
FOXN1	population	Exp. 1	Exp. 2	Exp. 3	Exp. 4	Exp. 5	Exp. 6
iPS	-	0	5.73742e-05	0	0	0	3.18833e-05
D28	high	6.45452	7.29286	6.02172	4.54029	6.49408	5.57859
	low	1.92968	2.65397	2.09526	1.87043	1.61008	2.2919
	neg	0.00854093	0.0184925	0.0144344	0.00906342	0.0087368	0.0230256
D39	high	5.05739	3.64364	5.13576	5.2671	2.55748	6.33831
	low	0.561465	0.651694	0.651479	0.827604	0.359504	1.17358
	neg	0.00200085	0.0077483	0.00641882	0.00697357	0.00321894	0.0139716
D57	high	6.77948	7.19246	6.81437	4.8827	5.31058	6.63912
	low	0.790089	0.836581	0.561597	0.496196	0.507427	0.633803
	neg	0.00917382	0.0105553	0.0181151	0.0132032	0.00845157	0.0124419
D80	high	10.4216	7.92855	9.87468	8.01181	8.10905	9.2263
	low	0.719074	0.665373	0.671741	0.404504	0.507402	0.524845
	neg	0.021962	0.0132732	0.0245751	0.014948	0.0159919	0.0292293
D133	high	4.43673	8.40214	7.68456
	low	0.232237	0.360864	0.281159
	neg	0.0169262	0.017493	0.0170288

## Sheet: Fig. 2e
mRNA expression in the mCherryhigh, mCherrylow, and mCherry- (neg) populations.
KRT8	population	Exp. 1	Exp. 2	Exp. 3	Exp. 4	Exp. 5	Exp. 6
iPS	-	0.239887	0.301677	0.350111	0.27626	0.358367	0.334281
D28	high	2.92036	3.72779	2.5433	2.58009	2.71294	2.41255
	low	1.44121	1.98424	1.54319	1.85326	1.26649	1.64466
	neg	0.963538	0.946552	0.696555	0.831681	0.91994	1.01026
D39	high	2.6471	2.6421	2.44498	2.79572	2.52666	2.54567
	low	1.30249	1.43736	1.16344	1.56744	0.889599	1.62936
	neg	1.29325	1.2033	1.12366	1.26017	1.27728	1.06214
D57	high	4.72571	5.28092	3.90252	5.0329	3.85905	4.47922
	low	1.37841	1.39063	1.31229	2.08383	1.12614	1.32884
	neg	1.7242	1.54446	1.87231	2.95498	1.96229	1.9361
D80	high	6.50522	4.44781	5.38626	5.52795	5.1286	4.57494
	low	1.31944	1.95641	1.37325	1.80652	1.29638	1.40918
	neg	1.80979	2.54253	2.41474	2.70253	2.31609	1.94844
D133	high	2.0095	5.97728	4.49245
	low	1.28741	1.42487	1.11146
	neg	1.186	1.39534	1.02986
CCL25	population	Exp. 1	Exp. 2	Exp. 3	Exp. 4	Exp. 5	Exp. 6
iPS	-	6.79353e-05	0.000171031	0.000200626	0.000194892	0.000171171	0.000102073
D28	high	0.784723	1.02466	0.96945	0.617838	0.869879	0.691023
	low	0.0300604	0.122435	0.0907044	0.0619439	0.0645497	0.0438523
	neg	0.000733436	0.000960609	0.000949557	0.000626629	0.000372755	0.000870514
D39	high	1.0387	0.987141	1.63754	1.57459	1.11901	1.26459
	low	0.0172889	0.0273494	0.0298506	0.0632328	0.0157867	0.0954424
	neg	0.000130106	0.000150612	0.000478292	0.000538066	9.11172e-05	0.000577899
D57	high	2.03798	2.28262	2.20177	1.76402	1.54349	2.29615
	low	0.0175495	0.0437696	0.0200474	0.0351249	0.00787437	0.0291962
	neg	0.000380421	0.000687903	0.000511546	0.000553598	0.000652734	0.0020211
D80	high	2.89478	1.40017	3.00595	2.46185	2.42742	2.41517
	low	0.0213546	0.00975907	0.0168901	0.0209768	0.00373857	0.00959403
	neg	0.000344044	0.000167395	0.000361816	0.000865704	0.000260262	0.00045158
D133	high	0.853299	2.57525	2.56139
	low	0.0218463	0.0309185	0.0265468
	neg	0.000639629	0.00044515	0.00210998
CXCL12	population	Exp. 1	Exp. 2	Exp. 3	Exp. 4	Exp. 5	Exp. 6
iPS	-	0.039166	0.0307905	0.0396538	0.0328963	0.038319	0.0679889
D28	high	0.363729	0.439807	0.413815	0.336758	0.292139	0.363292
	low	0.169059	0.18775	0.194381	0.1728	0.132524	0.199796
	neg	0.0177639	0.0341016	0.0435639	0.0313211	0.0215441	0.0267901
D39	high	1.14538	0.877275	1.03612	1.15606	1.09485	1.10328
	low	0.13634	0.157511	0.128112	0.174748	0.0955875	0.263289
	neg	0.0217012	0.0281451	0.0431292	0.0474339	0.0139703	0.0480185
D57	high	3.47407	4.00997	2.90064	2.18081	2.47787	4.0333
	low	0.0405322	0.145684	0.0941205	0.0821986	0.039688	0.110105
	neg	0.0289117	0.0490784	0.0370638	0.0242187	0.0185637	0.0359843
D80	high	4.9636	3.3041	4.72435	4.28576	4.45675	5.24067
	low	0.0622078	0.0452536	0.0513618	0.0992294	0.0311301	0.0644628
	neg	0.0388212	0.0249314	0.0320349	0.0356911	0.0267701	0.0520142
D133	high	2.26035	4.93705	4.81074
	low	0.24128	0.229815	0.214743
	neg	0.0685192	0.0862526	0.120942
PSMB11	population	Exp. 1	Exp. 2	Exp. 3	Exp. 4	Exp. 5	Exp. 6
iPS	-	0.000224924	8.03897e-05	0.000396465	7.86432e-05	1.30303e-05	2.73073e-06
D28	high	0.106765	0.269591	0.149489	0.149197	0.142204	0.133345
	low	0.000203821	0.0223185	0.0124713	0.0119781	0.00381768	0.00257974
	neg	1.59011e-05	6.54096e-05	0.00226998	0.000972474	0.000159909	0.000281467
D39	high	1.25584	0.983083	1.42622	1.63205	1.08202	1.44036
	low	0.0629822	0.0416392	0.0256313	0.100496	0.0750074	0.0717737
	neg	1.38918e-05	0.000122874	8.7685e-05	0.000113776	0.000592031	0.00171494
D57	high	4.78634	6.24031	4.24995	3.59127	4.02518	4.13137
	low	0.023973	0.0681344	0.0190612	0.0586139	0.00626656	0.0293777
	neg	0.000574239	0.0015502	0.000117608	0.0015437	0.000166388	0.00163967
D80	high	6.49153	3.46433	4.51956	5.25423	4.05884	4.81919
	low	0.0143521	0.0117285	0.00832342	0.0263105	0.00483837	0.00891738
	neg	0.000117049	0.00116484	0.000622555	0.00123317	0.000409497	0.000740256
D133	high	1.23248	5.21847	7.86238
	low	0.017039	0.0462685	0.0404226
	neg	0.00093999	0.00244535	0.00606633
PRSS16	population	Exp. 1	Exp. 2	Exp. 3	Exp. 4	Exp. 5	Exp. 6
iPS	-	2.95372e-07	4.6631e-05	1.70692e-05	1.01189e-05	3.30094e-05	1.82579e-06
D28	high	0.659344	1.06707	0.818481	0.656568	0.57295	0.563789
	low	0.0283257	0.108739	0.0743733	0.0579623	0.0452271	0.0461507
	neg	2.61075e-05	0.000255766	0.000133504	1.0291e-05	4.31201e-07	3.14647e-05
D39	high	1.62743	1.94904	2.30216	1.94787	1.53539	1.58008
	low	0.0125423	0.032564	0.0242022	0.05293	0.0148087	0.0984362
	neg	4.49277e-05	0.000126897	8.36537e-05	0.000192046	1.29234e-05	0.000285001
D57	high	7.47128	6.92111	5.34108	3.9926	3.85114	3.83437
	low	0.0170607	0.0500687	0.0184334	0.037054	0.004778	0.0196484
	neg	0.000173986	0.000872509	0.000408571	0.00020879	0.000348529	0.00119858
D80	high	10.2843	4.4192	7.57981	6.40822	5.75557	5.18284
	low	0.0269158	0.0123043	0.0126667	0.0144433	0.00256204	0.00832583
	neg	0.000412193	0.000214926	0.000573366	0.000618099	1.91962e-05	0.000146239
D133	high	1.63151	11.0051	7.59538
	low	0.0352102	0.0506126	0.032654
	neg	0.00170737	0.00193402	0.00291446
CD83	population	Exp. 1	Exp. 2	Exp. 3	Exp. 4	Exp. 5	Exp. 6
iPS	-	0.0564845	0.0335729	0.0620084	0.0528896	0.0684914	0.0673918
D28	high	0.569735	0.599385	0.539285	0.582409	0.550672	0.533145
	low	0.082821	0.127438	0.10453	0.0991828	0.0931109	0.0851457
	neg	0.0835497	0.0616395	0.0681869	0.0869576	0.08121	0.0910998
D39	high	1.20771	0.814304	0.965675	1.26885	0.847002	1.07717
	low	0.0935471	0.10818	0.106906	0.120901	0.0934317	0.135218
	neg	0.0501019	0.0596674	0.0860106	0.0615758	0.0655606	0.063172
D57	high	3.27745	1.99805	2.09451	1.81178	2.10639	3.29669
	low	0.144374	0.131301	0.127484	0.0971429	0.123468	0.140593
	neg	0.0589464	0.0540056	0.0675311	0.0666357	0.0417321	0.0564369
D80	high	4.96969	2.66084	4.60826	3.97736	3.75824	4.31955
	low	0.108961	0.0900897	0.149702	0.103522	0.112528	0.124128
	neg	0.0938055	0.0717367	0.0680632	0.0457455	0.0465048	0.0608336
D133	high	1.06128	5.80025	3.49899
	low	0.0952027	0.08111	0.0752325
	neg	0.138847	0.0642829	0.071951
CLDN3	population	Exp. 1	Exp. 2	Exp. 3	Exp. 4	Exp. 5	Exp. 6
iPS	-	0.283251	0.236405	0.266428	0.270439	0.356348	0.429189
D28	high	1.73848	2.52407	2.42325	2.10165	1.53854	2.0573
	low	1.25996	1.9974	1.87564	1.61316	1.36167	1.78325
	neg	0.80326	0.848869	0.67675	0.704483	1.10747	1.04717
D39	high	0.91369	2.15032	1.76533	1.36025	1.09064	1.44695
	low	0.317623	0.796567	0.646975	0.703459	0.326169	1.2889
	neg	0.756453	0.712433	0.720251	0.653533	0.879602	0.843357
D57	high	0.333797	0.969564	0.595037	0.381259	0.331028	0.449663
	low	0.0496152	0.347915	0.235264	0.381307	0.0974316	0.252578
	neg	0.384524	0.498675	0.404051	0.82107	0.453267	0.553324
D80	high	0.363109	0.428462	0.333494	0.199049	0.37292	0.326922
	low	0.109264	0.438052	0.204686	0.190892	0.0986944	0.141304
	neg	0.316738	0.570527	0.528709	0.351716	0.410476	0.492089
D133	high	0.0961249	0.129243	0.13707
	low	0.679023	0.191023	0.442996
	neg	0.591748	0.255813	0.63452
CLDN4	population	Exp. 1	Exp. 2	Exp. 3	Exp. 4	Exp. 5	Exp. 6
iPS	-	0.0463322	0.0383726	0.036944	0.0470558	0.0608698	0.0674978
D28	high	2.82914	5.22975	4.01994	4.18336	3.77048	3.92233
	low	2.84247	3.58029	2.91365	3.0007	2.44425	2.6435
	neg	1.25851	1.26127	0.921592	1.36846	1.4953	1.81052
D39	high	2.97648	4.59914	3.50865	2.64096	2.5342	2.94286
	low	1.22348	2.36447	1.75417	2.41066	1.02312	3.35213
	neg	2.03416	2.14931	1.78484	2.01986	2.4967	2.50437
D57	high	0.748727	2.19797	1.4188	1.72989	0.913082	1.12131
	low	0.683238	1.60558	1.25579	2.95463	0.983261	1.27677
	neg	2.14568	3.30959	2.34313	4.64857	2.47134	2.94214
D80	high	1.3445	2.06366	1.33969	0.920614	1.24316	1.32613
	low	1.3747	2.7707	1.42602	1.27305	1.1394	1.47621
	neg	2.36238	4.75099	2.70295	2.16768	2.5279	3.04161
D133	high	0.760475	0.53216	0.641714
	low	2.69082	1.5476	1.74839
	neg	2.20226	1.88176	2.06405
KRT5	population	Exp. 1	Exp. 2	Exp. 3	Exp. 4	Exp. 5	Exp. 6
iPS	-	0	7.88152e-06	7.08308e-06	0	1.05592e-05	0
D28	high	0.000652526	0.00046431	0.00164179	0.000626492	0.00274606	0.00065566
	low	0.0710333	0.0686679	0.0606734	0.0165666	0.125821	0.0176633
	neg	0.000289474	0.00254792	0.000907663	0.000846214	0.00065775	0.0009857
D39	high	0.0484864	0.00546331	0.0165412	0.00330059	0.00376735	0.00386498
	low	1.01774	0.673863	0.61106	0.282852	1.06548	0.388867
	neg	0.00331676	0.00875054	0.00991939	0.00678164	0.00950578	0.0152457
D57	high	0.017938	0.042505	0.0668252	0.0399697	0.0361035	0.0245292
	low	1.8026	1.88407	1.55013	1.29282	2.1641	1.13115
	neg	0.0420723	0.0529929	0.0895326	0.0719359	0.082871	0.0590552
D80	high	0.0965928	0.226191	0.169137	0.0792277	0.0724685	0.0494599
	low	3.00393	3.46109	3.5428	1.97259	3.19488	2.03013
	neg	0.269591	0.200386	0.265266	0.21445	0.211987	0.182437
D133	high	0.508745	0.334139	0.745175
	low	0.962965	2.03681	1.8959
	neg	0.331013	0.350575	0.363747
CCL19	population	Exp. 1	Exp. 2	Exp. 3	Exp. 4	Exp. 5	Exp. 6
iPS	-	7.50721e-06	2.95975e-06	6.12425e-06	1.05352e-05	1.22026e-05	1.88248e-05
D28	high	0.00390295	0.00333638	0.00355302	0.00610074	0.00712854	0.00569255
	low	0.00548821	0.00697573	0.00590334	0.00728138	0.00615367	0.0075714
	neg	6.13721e-05	0.000200687	0.000195974	0.000294479	9.47619e-05	0.000232199
D39	high	0.0402369	0.0293881	0.0293286	0.0345172	0.0375539	0.0236531
	low	0.014863	0.0184166	0.012232	0.0167342	0.00926626	0.0210911
	neg	6.26475e-05	0.000337968	0.000386395	0.000232636	6.77163e-05	0.000305312
D57	high	0.0612934	0.104269	0.0876353	0.0597079	0.0415707	0.0463378
	low	0.00520042	0.0341097	0.0215339	0.0242352	0.00582422	0.0116429
	neg	0.000116198	0.000923725	0.000979649	0.00114042	0.000279717	0.000585724
D80	high	0.106782	0.105323	0.0486052	0.0525385	0.0598075	0.0439733
	low	0.0279599	0.0359562	0.0169498	0.024233	0.00807369	0.00904809
	neg	0.000940675	0.00319613	0.00286407	0.00298545	0.00176144	0.00103716
D133	high	0.188971	0.0819319	0.194015
	low	0.263617	0.0789627	0.327315
	neg	0.042108	0.0281192	0.0967009
CCL21	population	Exp. 1	Exp. 2	Exp. 3	Exp. 4	Exp. 5	Exp. 6
iPS	-	0.00182745	0.000961889	0.0025606	0.00229172	0.000698215	0.000614639
D28	high	0.155083	0.00571406	0.0190823	0.0180989	0.000418785	0.00901081
	low	0.0294497	0.0127921	0.0522874	0.0144528	0.0184262	0.0107568
	neg	0.00835613	0.0108086	0.0168088	0.010611	0.0114722	0.00926159
D39	high	0.0124702	0.00695677	0.0401816	0.0190992	0.0087896	0.00645061
	low	0.00611153	0.005321	0.0331501	0.00875536	0.00651614	0.00784273
	neg	0.00454629	0.00421927	0.0209158	0.00880732	0.00489352	0.00901542
D57	high	0.00788017	0.00696577	0.0361926	0.0101682	0.00348018	0.00377503
	low	0.0113139	0.0117719	0.0442497	0.0157638	0.00499952	0.00395462
	neg	0.00607895	0.00448064	0.00491183	0.0159411	0.00306493	0.00203452
D80	high	0.00698954	0.025577	0.0924001	0.0168413	0.0222352	0.00724545
	low	0.0139461	0.0288005	0.0240669	0.0121868	0.00547849	0.00713083
	neg	0.0280381	0.0103349	0.0248389	0.0033393	0.00626158	0.00317685
D133	high	0.71828	0.0566164	0.354913
	low	1.28097	0.0798254	0.618784
	neg	0.0357454	0.0385873	0.0685858
AIRE	population	Exp. 1	Exp. 2	Exp. 3	Exp. 4	Exp. 5	Exp. 6
iPS	-	0.0144277	0.00125464	0.000468603	0.0162864	0.00452641	0.0142881
D28	high	0.00347924	0.00754787	0.00453263	0.0318104	0	0.00847853
	low	0.00467154	0.00373118	0.00635651	0.0149733	0.00865109	0.00713561
	neg	0.00397419	0.00550545	0.00356265	0.0138413	0.0124796	0.00680784
D39	high	0.0037181	0.000718525	0.00210691	0.000779867	0	0.00519759
	low	0	0.00442964	0.000714779	0.00567034	0.00214717	0.00341027
	neg	0.00457451	0.00568667	0.0034103	0.0152565	0.0089972	0.00548854
D57	high	9.19489e-05	0.00285126	0.00152459	0.0120112	0.000596288	0.00572633
	low	0.000984294	0.00298686	0.000530234	0.00815129	0.0081626	0.00168887
	neg	0.000485655	0.00115837	0.00123545	0.0169895	0.00314921	0.000186321
D80	high	0.00850068	0.00386445	0.000902701	0.0167322	0.000249865	0.00153053
	low	0.00136337	0.000547014	0.00351711	0.00398309	0.0074284	0.000105044
	neg	0.00696539	0.00202247	0.00227409	0.00387282	0.00108107	0.000586189
D133	high	0.001514	0.000778073	0.00023553
	low	0.000326378	0.000884412	1.84458e-05
	neg	0.000670525	0.000955538	0.00013978

## Sheet: Fig. 3a
mRNA expression in the mCherryhigh, mCherrylow, and mCherry- (neg) populations.
HLA-DRA	population	Exp. 1	Exp. 2	Exp. 3	Exp. 4	Exp. 5	Exp. 6
iPS	-	0.0040947	0.00434944	0.00524656	0.00606176	0.00716023	0.0117427
D28	high	0.00640959	0.00488666	0.00686281	0.0101945	0.0113893	0.0114409
	low	0.00207577	0.00428429	0.00449364	0.0039373	0.00497057	0.00580301
	neg	0.000132647	0.000508291	0.00018267	6.18356e-05	8.02735e-05	0.000326497
D39	high	0.025636	0.0152984	0.0295351	0.0264808	0.0388832	0.0415511
	low	0.00196419	0.0023956	0.0036814	0.00710528	0.0028634	0.0187522
	neg	3.09725e-05	0.000194878	0.000543771	0.000211118	6.05124e-05	0.000245385
D57	high	0.0621289	0.0512077	0.0605823	0.0669006	0.0655132	0.0627003
	low	0.000789492	0.00302114	0.00814051	0.0187745	0.00164605	0.00715277
	neg	7.24222e-05	0.000401599	0.00126994	0.00130014	0.000154248	0.000380857
D80	high	0.540754	0.192213	0.377283	0.217652	0.448774	0.423866
	low	0.0242434	0.0521441	0.0573923	0.0297723	0.00871622	0.0183915
	neg	0.0011671	0.00807725	0.0124793	0.00624494	0.00170423	0.00311624
D133	high	0.401186	3.14696	1.84959
	low	0.191062	0.11537	0.119538
	neg	0.139993	0.0519775	0.123659
IL7	population	Exp. 1	Exp. 2	Exp. 3	Exp. 4	Exp. 5	Exp. 6
iPS	-	0.0131087	0.0104324	0.0577662	0.00845311	0.0492818	0.00361857
D28	high	2.9767	1.17677	2.26209	1.80501	1.26703	2.20303
	low	0.905104	1.58333	2.20359	1.50756	0.805941	2.22081
	neg	0.0171346	0.0129202	0.0220174	0.0701183	0	0.0362336
D39	high	2.4263	1.69203	3.9382	2.1894	1.35391	2.58685
	low	0.165703	0.576567	1.08458	1.08909	0.248558	1.51325
	neg	0	0.0103401	0.0161418	0.00347808	0.0123434	0.061496
D57	high	2.93915	3.62456	5.95459	2.33772	2.17921	2.54303
	low	0.0406848	0.337387	0.287401	0.435192	0.0374744	0.245408
	neg	0.0179256	0.0181606	0.011482	0.0144679	0.0221386	0.0509669
D80	high	2.81078	2.10739	4.00742	2.36836	4.05503	2.50589
	low	0.113485	0.254631	0.308142	0.128008	0.0568423	0.102778
	neg	8.64332e-05	0.0298172	0.0384528	0.0513152	0.0184902	0.0384419
D133	high	1.43888	1.96015	2.27799
	low	0.818666	0.259583	0.608407
	neg	0.205694	0.0317563	0.192766
KITLG	population	Exp. 1	Exp. 2	Exp. 3	Exp. 4	Exp. 5	Exp. 6
iPS	-	0.0426044	0.0736656	0.0811767	0.0705358	0.0529775	0.0735101
D28	high	1.30192	1.33861	1.41575	1.27424	1.75013	1.27553
	low	0.549991	0.706149	0.829975	0.704639	0.680424	0.64615
	neg	0.0816815	0.10948	0.116332	0.0794382	0.076575	0.0693996
D39	high	0.982915	0.975066	1.31659	1.13997	0.818043	1.10152
	low	0.628323	0.742171	0.874891	0.63223	0.526638	0.758171
	neg	0.0677685	0.0622825	0.0834651	0.0529462	0.0485998	0.0695731
D57	high	0.809046	0.920608	1.05306	0.629149	0.599031	0.759743
	low	1.20033	1.03623	1.28622	0.837453	0.983695	0.892725
	neg	0.09635	0.0898491	0.186415	0.136232	0.092523	0.090093
D80	high	0.93072	0.820362	1.40299	0.674122	0.711905	0.72754
	low	1.08556	1.24075	1.53926	0.774925	0.992325	1.03944
	neg	0.183132	0.127784	0.193294	0.140137	0.119829	0.102512
D133	high	1.23225	0.924143	1.33929
	low	0.560854	0.398664	0.531694
	neg	0.210798	0.229586	0.278503
LTBR	population	Exp. 1	Exp. 2	Exp. 3	Exp. 4	Exp. 5	Exp. 6
iPS	-	0.0366068	0.045218	0.030608	0.0284914	0.0299343	0.0312867
D28	high	0.638174	0.169092	0.116816	0.125615	1.05581	0.0798033
	low	0.323299	0.132497	0.136432	0.119673	0.127924	0.0923398
	neg	0.0430769	0.0586577	0.0403442	0.0530434	0.0377112	0.0615892
D39	high	0.354494	0.186227	0.143258	0.111926	0.160846	0.132227
	low	0.12109	0.106252	0.11035	0.130326	0.0511843	0.143347
	neg	0.04667	0.0583331	0.0620492	0.0541312	0.0591955	0.0581899
D57	high	0.111685	0.175959	0.0995961	0.121021	0.135557	0.100802
	low	0.0738147	0.113887	0.0844577	0.139616	0.0694902	0.0756459
	neg	0.0583764	0.0865932	0.0747687	0.127743	0.0713726	0.0807029
D80	high	0.312442	0.229281	0.190588	0.131475	0.206111	0.136826
	low	0.111529	0.18519	0.174095	0.105489	0.111494	0.11067
	neg	0.104181	0.174681	0.179588	0.126197	0.095173	0.11476
D133	high	0.185656	0.172612	0.209206
	low	0.175664	0.136878	0.169011
	neg	0.1699	0.174662	0.153352
DLL1	population	Exp. 1	Exp. 2	Exp. 3	Exp. 4	Exp. 5	Exp. 6
iPS	-	0.24552	0.101031	0.115982	0.195056	0.133822	0.336894
D28	high	1.29476	0.899781	0.961046	1.08435	0.711812	0.96175
	low	0.954263	0.758175	1.05911	0.729821	0.880353	0.695976
	neg	2.89078	1.85961	1.90816	2.18827	1.22409	1.94573
D39	high	1.89468	0.886167	1.50547	1.50484	0.915664	1.17045
	low	3.32571	2.51642	4.04009	2.20716	2.28968	1.37798
	neg	1.35909	0.948889	1.34842	1.10315	0.695045	1.30817
D57	high	1.06625	0.766244	0.958034	1.60366	0.720385	1.18502
	low	6.16572	5.04053	5.64711	5.49911	3.75709	3.90998
	neg	0.700228	0.542347	0.775204	1.21108	0.365028	0.679299
D80	high	2.07965	0.7778	1.12892	0.613163	0.806035	0.901891
	low	9.367	7.40529	7.31625	3.37871	5.59773	7.38766
	neg	1.90123	0.997074	1.45503	0.394142	0.509018	1.09913
D133	high	0.897851	0.449953	0.580954
	low	1.5229	1.92239	2.82474
	neg	0.946712	0.474618	0.950599
DLL4	population	Exp. 1	Exp. 2	Exp. 3	Exp. 4	Exp. 5	Exp. 6
iPS	-	0.00410492	0.00363987	0.000332314	0.00509126	0.00285353	0.00460614
D28	high	1.03257	0.997524	0.653315	0.744226	0.593282	0.888905
	low	0.00373366	0.102814	0.0625334	0.0691069	0.0522758	0.10892
	neg	0.0274917	0.0210436	0.0182531	0.0229932	0.0119902	0.0287704
D39	high	1.30109	0.640069	1.42134	1.85417	0.96957	2.23687
	low	0.0146683	0.0170672	0.0236342	0.0659081	0.00733269	0.0815449
	neg	0.00753078	0.00849344	0.0144551	0.0150645	0.00535801	0.0271009
D57	high	6.20172	5.55289	6.29855	8.56474	4.40215	7.59024
	low	0.0106879	0.0550643	0.0284199	0.0688978	1.33683e-05	0.030409
	neg	0.00413451	0.0102323	0.00544298	0.0213617	0.00223608	0.00517481
D80	high	11.9711	7.27134	10.5678	9.59876	7.02294	9.98571
	low	0.0250795	0.032569	0.0218527	0.0185252	0.00276354	0.0274657
	neg	0.0470987	0.0189962	0.0318265	0.0111372	0.00623021	0.0264047
D133	high	2.00387	6.31056	5.67859
	low	0.0516939	0.0351879	0.0351298
	neg	0.0116787	0.00431314	0.00836099

[truncated: 38 more sheets: Fig. 3d, Fig. 3e, Fig. 4d, Fig. 5a-g, Fig. 6a-c, Fig. 6h (top), Fig. 6h (bottom), Fig. 7c-e, Fig. 8b, Fig. 8c-f, Sup. Fig. 11c-g , Fig. 8i, Sup. Fig. 1a (left), Sup. Fig. 1a (bottom right), Sup. Fig. 1b (left), Sup. Fig. 1b (bottom right), Sup. Fig. 1c, Sup. Fig. 1d, Sup. Fig. 1e, Sup. Fig. 2b, Sup. Fig. 2f …]
